# Supplementary material for: Temporal Expression Profiles Reveal Potential Targets during Postembryonic Development of Forensically Important Sarcophaga peregrina (Diptera: Sarcophagidae)
Source: Insects. 2022 May 12;13(5):453. doi: 10.3390/insects13050453 (PMC9143129; doi:10.3390/insects13050453)
Supplement: Supplementary file 1 [file insects-13-00453-s001.zip]

Archive with 2 entries (2 files):
- Supplementary Figures.pdf
- Supplementary Tables.xls
